# Supplementary material for: Comparative Transcriptomic Analysis Reveals Salt Stress Adaptation Mechanisms in Cultivated Rice Varieties (Oryza sativa)
Source: Curr Issues Mol Biol. 2026 Mar 18;48(3):321. doi: 10.3390/cimb48030321 (PMC13025425; doi:10.3390/cimb48030321)
Supplement: Supplementary file 1 [file cimb-48-00321-s001.zip]

Archive with 1 entries (1 files):
- cimb-4149817-supplementary.pdf
